# Supplementary material for: TNNT2 Missplicing in Skeletal Muscle as a Cardiac Biomarker in Myotonic Dystrophy Type 1 but Not in Myotonic Dystrophy Type 2
Source: Front Neurol. 2019 Sep 27;10:992. doi: 10.3389/fneur.2019.00992 (PMC6776629; doi:10.3389/fneur.2019.00992)
Supplement: Supplementary file 1 [file Table_1.xls]

## Sheet: Foglio1
Supplementary Table 1. Spearman correlation between cTnT mRNA expression levels and clinical data
	qRT-PCR cTnT vs age	qRT-PCR cTnT vs age at onset	qRT-PCR cTnT vs CTG	qRT-PCR cTnT vs MRC	qRT-PCR cTnT vs MIR
all samples	r=0,13	r0-0,33	r=0,12	r=-0,25	r=0,11
	ns	ns	ns	ns	ns
	n=45	n=33	n=24	n=45	n=24
CTR (BB, TA)+DM1 (BB, TA)+DM2 (BB)	r=0,02	r0-0,33	r=0,12	r=-0,29	r=0,11
	ns	ns	ns	p=0,05	ns
	n=43	n=33	n=24	n=43	n=24
CTR (BB, TA)+DM1 (BB, TA)	r=0,01	r0-0,36	r=0,12	r=-0,33	r=0,11
	ns	ns	ns	ns	ns
	n=34	n=24	n=24	n=34	n=24
CTR (BB)+DM1 (BB)	r=0,20	r=-0,11	r=0,01	r=-0,20	r=0,25
	ns	ns	ns	ns	ns
	n=18	n=12	n=12	n=18	n=12
CTR (BB)+DM1-NCI (BB)	r=0,69	r=-0,10	r=-0,74	r=0,12	r=-0,05
	p=0,03	ns	ns	ns	ns
	n=10	n=4	n=4	n=10	n=4
CTR (BB)+DM1-CI (BB)	r=-0,01	r=-0,07	r=0,21	r=-0,25	r=0,25
	ns	ns	ns	ns	ns
	n=14	n=8	n=8	n=14	n=8
CTR (BB)+DM2 (BB)	r=0,56	r=0,22		r=-0,38
	p=0,03	ns	/	ns	/
	n=15	n=9		n=15
CTR (BB)+DM2-NCI (BB)	r=0,77	r=0,60		r=-0,45
	p=0,007	ns	/	ns	/
	n=11	n=5		n=11
CTR (BB)+DM2-CI (BB)	r=0,39	r=-0,20		r=-0,11
	ns	ns	/	ns	/
	n=10	n=4		n=10
CTR (TA)+DM1 (TA)	r=0,59	r=-0,22	r=-0,03	r=-060
	p=0,02	ns	ns	p=0,02	ns
	n=16	n=12	n=12	n=16	n=12
CTR (TA)+DM1-NCI (TA)	r=0,71	r=-0,81	r=0,12	r=-0,57	r=0,68
	p=0,03	ns	ns	ns	ns
	n=10	n=6	n=6	n=10	n=6
CTR (TA)+DM1-CI (TA)	r=0,71	r=0,20	r=-0,20	r=-0,69	r=-0,55
	p=0,03	ns	ns	p=0,03	ns
	n=10	n=6	n=6	n=10	n=6
