# Supplementary material for: TNNT2 Missplicing in Skeletal Muscle as a Cardiac Biomarker in Myotonic Dystrophy Type 1 but Not in Myotonic Dystrophy Type 2
Source: Front Neurol. 2019 Sep 27;10:992. doi: 10.3389/fneur.2019.00992 (PMC6776629; doi:10.3389/fneur.2019.00992)
Supplement: Supplementary file 2 [file Table_2.xls]

## Sheet: Foglio1
Supplementary Table 2. Spearman correlation between the percentage of MHC-neo fibers and the expression of the pathological isoform of the muscle specific genes.
	%MHC-neo fibers vs % pathological CLCN1	%MHC-neo fibers vs % pathological DMD	%MHC-neo fibers vs % pathological RYR1	%MHC-neo fibers vs % pathological TNNT3	%MHC-neo fibers vs % pathological SERCA1	%MHC-neo fibers vs % pathological BIN1	%MHC-neo fibers vs % pathological CACNA1S	%MHC-neo fibers vs % pathological NFIX	%MHC-neo fibers vs % pathological LDB3
all samples	r=0,41	r=0,40	r=0,62	r=0,47	r=0,54	r=0,46	r=0,56	r=0,505	r=0,52
	p=0,006	p=0,007	p<0,0001	p=0,001	p=0,0002	p=0,001	p<0,0001	p=0,0006	p=0,0003
	n=43	n=43	n=43	n=43	n=43	n=43	n=43	n=43	n=43
CTR (BB, TA)+DM1 (BB, TA)+DM2 (BB)	r=0,62	r=0,60	r=0,61	r=0,63	r=0,69	r=0,58	r=0,70	r=0,71	r=0,71
	p<0,0001	p<0,0001	p<0,0001	p<0,0001	p<0,0001	p<0,0001	p<0,0001	p<0,0001	p<0,0001
	n=41	n=41	n=41	n=41	n=41	n=41	n=41	n=41	n=41
CTR (BB)+DM1 (BB)	r=0,58	r=0,82	r=0,56	r=0,60	r=0,75	r=0,68	r=0,63	r=0,71	r=0,65
	p=0,011	p<0,0001	p=0,014	p=0,007	p=0,0003	p=0,001	p=0,005	p=0,0009	p=0,003
	n=18	n=18	n=18	n=18	n=18	n=18	n=18	n=18	n=18
CTR (BB)+DM1-NCI (BB)	r=0,39	r=0,64	r=-0,05	r=-0,01		r=0,20	r=-0,08	r=0,50	r=0,11
	ns	p=0,05	ns	ns	n.d.	ns	ns	ns	ns
	n=10	n=10	n=10	n=10		n=10	n=10	n=10	n=10
CTR (BB)+DM1-CI (BB)	r=0,66	r=0,82	r=0,60	r=0,68	r=0,82	r=0,76	r=0,76	r=0,86	r=0,78
	p=0,012	p=0,0007	p=0,026	p=0,009	p=0,0009	p=0,002	p=0,003	p=0,0002	p=0,002
	n=14	n=14	n=14	n=14	n=14	n=14	n=14	n=14	n=14
CTR (BB)+DM2 (BB)	r=0,64	r=0,12	r=0,59	r=0,63	r=0,64	r=0,23	r=0,65	r=0,74	r=0,69
	p=0,011	ns	p=0,021	p=0,013	p=0,012	ns	p=0,011	p=0,002	p=0,005
	n=15	n=15	n=15	n=15	n=15	n=15	n=15	n=15	n=15
CTR (BB)+DM2-NCI (BB)	r=0,76	r=0,33	r=0,70	r=0,83	r=0,85	r=0,52	r=0,86	r=0,91	r=0,81
	p=0,009	ns	p=0,021	p=0,004	p=0,002	ns	p=0,002	p=0,0003	p=0,006
	n=11	n=11	n=11	n=11	n=11	n=11	n=11	n=11	n=11
CTR (BB)+DM2-CI (BB)	r=0,67	r=0,15	r=0,38	r=0,64	r=0,60	r=0,38	r=0,65	r=0,82	r=0,64
	p=0,040	ns	ns	p=0,051	ns	ns	p=0,043	p=0,006	p=0,051
	n=10	n=10	n=10	n=10	n=10	n=10	n=10	n=10	n=10
CTR (TA)+DM1 (TA)	r=0,61	r=0,64	r=0,48	r=0,65	r=0,49	r=0,57	r=0,60	r=0,59	r=0,56
	p=0,021	p=0,015	ns	p=0,013	ns	p=0,034	p=0,025	p=0,028	p=0,041
	n=14	n=14	n=14	n=14	n=14	n=14	n=14	n=14	n=14
CTR (TA)+DM1-NCI (TA)	r=0,80	r=0,87	r=0,75	r=0,88	r=0,77	r=0,92	r=0,88	r=0,86	r=0,87
	p=0,025	p=0,010	p=0,042	p=0,009	p=0,042	p=0,005	p=0,009	p=0,011	p=0,010
	n=8	n=8	n=8	n=8	n=8	n=8	n=8	n=8	n=8
CTR (TA)+DM1-CI (TA)	r=0,66	r=0,64	r=0,51	r=0,71	r=0,49	r=0,44	r=0,59	r=0,51	r=0,52
	ns	ns	ns	ns	ns	ns	ns	ns	ns
	n=8	n=8	n=8	n=8	n=8	n=8	n=8	n=8	n=8
