# Supplementary material for: TNNT2 Missplicing in Skeletal Muscle as a Cardiac Biomarker in Myotonic Dystrophy Type 1 but Not in Myotonic Dystrophy Type 2
Source: Front Neurol. 2019 Sep 27;10:992. doi: 10.3389/fneur.2019.00992 (PMC6776629; doi:10.3389/fneur.2019.00992)
Supplement: Supplementary file 3 [file Table_3.xls]

## Sheet: Foglio1
Supplementary Table 3. Spearman correlation between histopathological score and splicing alteration of muscle-specific genes
	histopathological score vs % pathological CLCN1	histopathological score vs % pathological DMD1	histopathological score vs % pathological RYR1	histopathological score vs % pathological TNNT3	histopathological score vs % pathological SERCA1	histopathological score vs % pathological BIN1	histopathological score vs % pathological CACNA1S	histopathological score vs % pathological NFIX	histopathological score vs % pathological LDB3
all samples
	/	/	/	/	/	/	/	/	/
CTR (BB, TA)+DM1 (BB, TA)+DM2 (BB)	r=0,75	r=0,70	r=0,69	r=0,70	r=0,70	r=0,77	r=0,89	r=0,84	r=0,76
	p<0,0001	p<0,0001	p<0,0001	p<0,0001	p<0,0001	p<0,0001	p<0,0001	p<0,0001	p<0,0001
	n=41	n=41	n=41	n=41	n=41	n=41	n=41	n=41	n=41
CTR (BB)+DM1 (BB)	r=0,79	r=0,73	r=0,73	r=0,87	r=0,63	r=0,76	r=0,87	r=0,90	r=0,85
	p=0,0001	p=0,0005	p=0,0005	p<0,0001	p=0,004	p=0,0002	p<0,0001	p<0,0001	p<0,0001
	n=18	n=18	n=18	n=18	n=18	n=18	n=18	n=18	n=18
CTR (BB)+DM1-NCI (BB)	r=0,51	r=0,37	r=0,23	r=0,70	horizontal line	r=0,41	r=0,71	r=0,69	r=0,74
	ns	ns	ns	p=0,044		ns	p=0,011	p=0,031	p=0,02
	n=10	n=10	n=10	n=10		n=10	n=10	n=10	n=10
CTR (BB)+DM1-CI (BB)	r=0,73	r=0,74	r=0,75	r=0,90	r=0,69	r=0,79	r=0,89	r=0,90	r=0,87
	p=0,039	p=0,003	p=0,002	p<0,0001	p=0,007	p=0,001	p<0,0001	p<0,0001	p=0,0002
	n=14	n=14	n=14	n=14	n=14	n=14	n=14	n=14	n=14
CTR (BB)+DM2 (BB)	r=0,67	r=0,19	r=0,61	r=0,76	r=0,75	r=0,56	r=0,88	r=0,69	r=0,65
	p=0,008	ns	p=0,017	p=0,001	p=0,001	p=0,03	p<0,0001	p=0,005	p=0,011
	n=15	n=15	n=15	n=15	n=15	n=15	n=15	n=15	n=15
CTR (BB)+DM2-NCI (BB)	r=0,66	r=0,08	r=0,668	r=0,85	r=0,79	r=0,39	r=0,88	r=0,73	r=0,78
	p=0,032	ns	p=0,032	p=0,019	p=0,005	ns	p=0,0005	p=0,014	p=0,008
	n=11	n=11	n=11	n=11	n=11	n=11	n=11	n=11	n=11
CTR (BB)+DM2-CI (BB)	r=0,66	r=0,29	r=0,67	r=0,81	r=0,87	r=0,77	r=0,85	r=0,72	r=0,81
	p=0,044	ns	p=0,04	p=0,006	p=0,002	p=0,013	p=0,003	p=0,022	p=0,006
	n=10	n=10	n=10	n=10	n=10	n=10	n=10	n=10	n=10
CTR (TA)+DM1 (TA)	r=0,82	r=0,82	r=0,77	r=0,72	r=0,74	r=0,82	r=0,89	r=0,84	r=0,82
	p=0,0005	p=0,0006	p=0,001	p=0,004	p=0,003	p=0,0006	p<0,0001	p=0,0003	p=0,0006
	n=14	n=14	n=14	n=14	n=14	n=14	n=14	n=14	n=14
CTR (TA)+DM1-NCI (TA)	r=0,90	r=0,96	r=0,93	r=0,97	r=0,95	r=0,93	r=0,97	r=0,95	r=0,96
	p=0,005	p=0,001	p=0,002	p=0,0007	p=0,002	p=0,002	p=0,0007	p=0,001	p=0,001
	n=8	n=8	n=8	n=8	n=8	n=8	n=8	n=8	n=8
CTR (TA)+DM1-CI (TA)	r=0,78	r=0,85	r=0,78	r=0,75	r=0,67	r=0,76	r=0,86	r=0,78	r=0,82
	p=0,027	p=0,012	p=0,027	p=0,04	ns	p=0,034	p=0,009	p=0,027	p=0,005
	n=8	n=8	n=8	n=8	n=8	n=8	n=8	n=8	n=8
