# Supplementary material for: TNNT2 Missplicing in Skeletal Muscle as a Cardiac Biomarker in Myotonic Dystrophy Type 1 but Not in Myotonic Dystrophy Type 2
Source: Front Neurol. 2019 Sep 27;10:992. doi: 10.3389/fneur.2019.00992 (PMC6776629; doi:10.3389/fneur.2019.00992)
Supplement: Supplementary file 4 [file Table_4.xls]

## Sheet: Foglio1
Supplementary Table 4. Spearman's correlation between expression levels of cTnT pathological isoform and clinical data
	%pathological cTnT vs age	%pathological cTnT vs age at onset	%pathological cTnT vs CTG	%pathological cTnT vs MRC	%pathological cTnT vs MIR	%pathological cTnT vs PR	%pathological cTnT vs QRSD	%pathological cTnT vs QT	%pathological cTnT vs %FE
all samples	r=-0,245	r=-0,61	r=0,31	r=-0,29	r=0,17	r=0,24	r=-0,37	r=-0,23	r=--0,22
	ns	p=0,0002	ns	ns	ns	ns	p=0,01	ns	ns
	n=45	n=33	n=24	n=35	n=24	n=43	n=43	n=43	n=43
CTR (BB, TA)+DM1 (BB, TA)+DM2 (BB)	r=-0,22	r=-0,61	r=0,31	r=-0,26	r=0,17	r=0,24	r=-0,37	r=-0,23	r=--0,22
	ns	p=0,0002	ns	ns	ns	ns	p=0,01	ns	ns
	n=43	n=33	n=24	n=33	n=24	n=43	n=43	n=43	n=43
CTR (BB, TA)+DM1 (BB, TA)	r=-0,09	r=--0,47	r=0,31	r=-0,20	r=0,17	r=0,22	r=0,41	r=0,23	r=-0,26
	p=0,02	p=0,02	ns	ns	ns	ns	p=0,02	ns	ns
	n=34	n=24	n=24	n=24	n=24	n=34	n=34	n=34	n=34
CTR (BB)+DM1 (BB)	r=-0,32	r=--0,57	r=0,16	r=-0,61	r=0,69	r=0,46	r=0,61	r=0,50	r=-0,15
	ns	ns	ns	p=0,04	p=0,01	ns	p=0,007	p=0,03	ns
	n=18	n=12	n=12	n=12	n=12	n=18	n=18	n=18	n=18
CTR (BB)+DM1-NCI (BB)	r=-0,58	r=--0,10	r=0,40	r=-0,80	r=0,95	r=0,30	r=0,05	r=0,60	r=0,29
	ns	ns	ns	ns	ns	ns	ns	p=0,04	ns
	n=10	n=4	n=4	n=4	n=4	n=10	n=10	n=10	n=10
CTR (BB)+DM1-CI (BB)	r=-0,38	r=--0,26	r=0,05	r=-0,48	r=0,50	r=0,68	r=0,78	r=0,38	r=-0,37
	ns	ns	ns	ns	ns	p=0,009	p=0,001	ns	ns
	n=14	n=8	n=8	n=8	n=8	n=14	n=14	n=14	n=14
CTR (BB)+DM2 (BB)	r=0,34	r=0,30		r=0,39		r=-0,01	r=-0,17	r=0,40	r=-0,20
	ns	ns		ns		ns	ns	ns	ns
	n=15	n=9		n=9		n=15	n=15	n=15	n=15
CTR (BB)+DM2-NCI (BB)	r=0,34	r=0,10		r=0,70		r=-0,34	r=-0,19	r=0,33	r=-0,27
	ns	ns		ns		ns	ns	ns	ns
	n=11	n=5		n=25		n=11	n=11	n=11	n=11
CTR (BB)+DM2-CI (BB)	r=0,29	r=0,08		r=0,40		r=0,44	r=0,19	r=0,63	r=-0,15
	ns	ns		ns		ns	ns	ns	ns
	n=10	n=4		n=4		n=10	n=10	n=10	n=10
CTR (TA)+DM1 (TA)	r=0,49	r=-0,09	r=0,40	r=0,03	r=-0,17	r=-0,01	r=0,23	r=0,06	r=-0,17
	ns	ns	ns	ns	ns	ns	ns	ns	ns
	n=16	n=12	n=12	n=12	n=12	n=16	n=16	n=16	n=16
CTR (TA)+DM1-NCI (TA)	r=0,60	r=-0,23	r=0,12	r=0,37	r=-0,06	r=-0,17	r=0,02	r=-0,21	r=0,05
	ns	ns	ns	ns	ns	ns	ns	ns	ns
	n=10	n=6	n=6	n=6	n=6	n=10	n=10	n=10	n=10
CTR (TA)+DM1-CI (TA)	r=0,70	r=0,43	r=0,43	r=0,20	r=-0,25	r=0,44	r=0,83	r=0,64	r=-0,55
	p=0,03	ns	ns	ns	ns	ns	p=0,005	ns	ns
	n=10	n=6	n=6	n=6	n=6	n=10	n=10	n=10	n=10
